# Supplementary material for: Sources of Environmental Reinforcement and Engagement in Health Risk Behaviors Among a General Population Sample of US Adults
Source: Int J Environ Res Public Health. 2024 Oct 22;21(11):1390. doi: 10.3390/ijerph21111390 (PMC11593772; doi:10.3390/ijerph21111390)
Supplement: Supplementary file 1 [file ijerph-21-01390-s001.zip]

Archive with 1 entries (1 files):
- ijerph-3138122-supplementary.pdf
